# Supplementary material for: N-Acetylcysteine Attenuates Oxidative Stress and Preserves Red Blood Cell Quality During Whole Blood Storage
Source: Antioxidants (Basel). 2026 Jul 8;15(7):858. doi: 10.3390/antiox15070858 (PMC13404811; doi:10.3390/antiox15070858)
Supplement: Supplementary file 1 [file antioxidants-15-00858-s001.zip]

Archive with 4 entries (4 files):
- Table S1.pdf
- Table S2.pdf
- figure S1.pptx
- figure S2.pptx
